# Supplementary material for: Providing researchers with online access to NHLBI biospecimen collections: The results of the first six years of the NHLBI BioLINCC program
Source: PLoS One. 2017 Jun 14;12(6):e0178141. doi: 10.1371/journal.pone.0178141 (PMC5470669; doi:10.1371/journal.pone.0178141)
Supplement: S1 Table — (XLSX) [file pone.0178141.s001.xlsx]

## Sheet: study-search-results
Extensive additional information on all NHLBI BioLINCC studies is available at https://biolincc.nhlbi.nih.gov/studies/
ACRONYM	FULL STUDY NAME	BioLINCC Study Webpage
DASH-Na	Dietary Approaches to Stop Hypertension - Sodium Study	https://biolincc.nhlbi.nih.gov/studies/dashsodium
PREMIER	PREMIER: Lifestyle Interventions for Blood Pressure Control	https://biolincc.nhlbi.nih.gov/studies/premier
HHP	Honolulu Heart Program	https://biolincc.nhlbi.nih.gov/studies/hhp
MHCS	Multicenter Hemophilia Cohort Studies	https://biolincc.nhlbi.nih.gov/studies/mhcs
TSS	Transfusion Safety Study	https://biolincc.nhlbi.nih.gov/studies/tss
VATS	Viral Activation Transfusion Study	https://biolincc.nhlbi.nih.gov/studies/vats
SR	REDS: Special Repository Collections	https://biolincc.nhlbi.nih.gov/studies/redssr
NGHS	NHLBI Growth and Health Study	https://biolincc.nhlbi.nih.gov/studies/nghs
TRAP	Trial to Reduce Alloimmunization to Platelets	https://biolincc.nhlbi.nih.gov/studies/trap
ALVEOLI	ARDSNet Study 04 Assessment of Low tidal Volume and elevated End-expiratory volume to Obviate Lung Injury	https://biolincc.nhlbi.nih.gov/studies/alveoli
FACTT	ARDSNet Study 05 Fluid and Catheter Treatment Trial	https://biolincc.nhlbi.nih.gov/studies/factt
ARDS 1/3	ARDSNet Studies 01 and 03 Lower versus higher tidal volume, ketoconazole treatment and lisofylline treatment (ARMA/KARMA/LARMA)	https://biolincc.nhlbi.nih.gov/studies/ardsnet
LASRS	ARDSNet Study 02 Late Steroid Rescue Study	https://biolincc.nhlbi.nih.gov/studies/lasrs
MSH	Multicenter Study of Hydroxyurea	https://biolincc.nhlbi.nih.gov/studies/MSH
ACCESS	A Case Controlled Etiologic Study of Sarcoidosis	https://biolincc.nhlbi.nih.gov/studies/access
COBLT-Bank	NHLBI Umbilical Cord Blood Unit Collection	https://biolincc.nhlbi.nih.gov/studies/cbank
GSR/GLPR	REDS General Serum Repository and General Leukocyte/Plasma Repository	https://biolincc.nhlbi.nih.gov/studies/gsrglpr
HEIRS	Hemochromatosis and Iron Overload Screening Study	https://biolincc.nhlbi.nih.gov/studies/heirs
HHV8	REDS Human Herpes Virus 8 Special Collection from the General Leukocyte/Plasma Repository	https://biolincc.nhlbi.nih.gov/studies/hhv8
PEACE	Prevention of Events With Angiotensin-Converting Enzyme Inhibitor Therapy	https://biolincc.nhlbi.nih.gov/studies/peace
RADAR	REDS Allogeneic Donor and Recipient Repository	https://biolincc.nhlbi.nih.gov/studies/radar
TTVS	Transfusion-Transmitted Viruses Study	https://biolincc.nhlbi.nih.gov/studies/ttvs
